# Supplementary material for: Association of Maternal Dietary Patterns during Pregnancy and Offspring Weight Status across Infancy: Results from a Prospective Birth Cohort in China
Source: Nutrients. 2021 Jun 15;13(6):2040. doi: 10.3390/nu13062040 (PMC8232115; doi:10.3390/nu13062040)
Supplement: Supplementary file 1 [file nutrients-13-02040-s001.zip]

Archive with 1 entries (1 files):
- nutrients-1244746-supplementary.pdf
